# Supplementary material for: Real-World Data of Different Immune Checkpoint Inhibitors for Non-Small Cell Lung Cancer in China
Source: Front Oncol. 2022 Mar 15;12:859938. doi: 10.3389/fonc.2022.859938 (PMC8982065; doi:10.3389/fonc.2022.859938)
Supplement: Supplementary file 5 [file Table_4.xlsx]

## Sheet: sheet1
ID	Disease progression	PFS	Start time of immunotherapy	time to progression	sex	age	diagnosis	stage	targeted therapy	ICI type	line	combined chemotherapy	combined anti-vascular therapy	PD-L1	best curative effect	Pneumonia	Liver toxicity	Skin toxicity	Colitis	Myocarditis	others	supreme grade irAE	smoking	drikiing	ECOG	Time of last follow-up
1660308	0	27.5329	2019-07-27		1	69	2	3	0	1	1	2	0	/	2	0	0	0	0	0	0	0	1	0	1	2021-11-10
1662119	1	4.04605	2020-01-14	2020-05-16	1	69	2	4	0	6	2	0	0	/	3	0	0	0	0	0	0	0	0	0	0	2020-08-21
1721429	1	11.5789	2020-08-15	2021-08-02	1	75	3	4	0	1	1	2	0	/	2	0	0	2	0	0	0	2	1	0	1	2021-11-11
1747873	1	2.03947	2020-10-10	2020-12-11	1	73	3	4	0	1	2	2	0	0.3	4	0	0	0	0	0	0	0	1	1	2	2021-11-23
1847024	0	28.75	2019-06-25		1	66	3	3	0	3	1	2	0	/	2	0	0	0	0	0	1	1	1	0	0	2021-11-15
1862906	0	12.4671	2020-09-25		1	72	2	3	0	2	1	2	0	0	2	0	0	0	0	0	0	0	1	1	0	2021-10-09
1872716	1	9.63816	2020-09-17	2021-07-07	1	60	1	4	1	1	2	2	0	/	2	0	0	0	0	0	0	0	1	0	0	2021-11-19
1876968	1	2.17105	2019-12-27	2020-03-02	2	81	1	4	1	1	2	0	0	/	4	0	0	0	0	0	0	0	0	0	2	2020-04-27
2008468	0	11.3487	2019-05-18		1	65	1	4	0	1	1	2	0	/	3	0	0	0	0	0	0	0	1	0	0	2020-04-27
2020685	1	2.59868	2021-06-11	2021-08-29	2	71	1	4	1	1	2	2	0	/	3	0	0	0	0	0	0	0	0	0	0	2021-11-29
2031350	1	10.4934	2020-04-09	2021-02-22	1	64	1	4	0	1	1	2	0	/	2	0	0	2	0	0	0	2	0	0	0	2021-12-01
2043904	1	4.44079	2019-04-10	2019-08-23	2	73	1	4	1	4	2	2	0	/	3	0	0	0	0	0	0	0	0	0	1	2021-06-17
2067031	0	17.1053	2020-06-16		1	66	1	4	1	1	2	2	1	/	3	0	0	0	0	0	0	0	1	0	1	2021-11-18
2071975	1	11.5461	2020-04-23	2021-04-09	1	76	1	4	1	1	2	2	0	/	3	0	0	0	0	0	0	0	0	0	0	2021-11-17
2076479	1	3.58553	2019-09-12	2019-12-30	2	52	3	4	1	1	3	1	0	0.9	4	4	2	0	0	0	0	4	0	0	2	2019-12-30
2078699	1	3.58553	2020-01-09	2020-04-27	2	54	2	4	0	5	2	0	0	/	3	0	0	0	0	0	0	0	1	0	0	2020-06-01
2099802	1	5.88816	2020-07-09	2021-01-04	2	64	1	4	1	1	2	2	0	/	2	3	0	0	0	0	0	3	0	0	1	2021-11-11
2123269	0	15.4605	2020-08-03		1	74	1	4	0	1	2	2	0	/	2	0	0	0	0	0	0	0	1	1	0	2021-11-16
2124150	1	8.98026	2014-10-15	2015-07-15	2	46	1	4	1	1	3	0	0	/	3	2	0	0	0	0	0	2	0	0	1	2021-01-04
2130727	1	5.06579	2020-05-29	2020-10-30	2	60	1	4	0	6	3	0	0	/	3	0	0	0	0	0	0	0	0	0	1	2021-12-02
2174613	1	6.15132	2020-09-10	2021-03-16	1	70	1	4	1	1	2	2	0	/	3	0	0	0	0	0	0	0	0	0	1	2021-11-10
2183444	1	9.375	2020-10-12	2021-07-24	2	57	1	4	1	6	2	2	1	/	3	0	0	2	0	0	1	2	0	0	1	2021-11-19
2183888	1	6.01974	2021-01-13	2021-07-15	2	80	1	4	0	1	2	1	0	/	3	0	0	0	0	0	0	0	0	0	2	2021-08-19
2185314	0	57.2368	2017-02-10		1	63	1	3	0	1	1	0	0	≥1%	2	0	0	0	0	0	0	0	1	1	0	2021-11-16
2185706	0	18.6513	2020-04-29		1	70	2	3	0	1	4	2	0	/	2	0	0	0	0	0	0	0	1	0	0	2021-11-17
2188452	0	8.35526	2021-03-17		2	48	2	3	0	1	1	2	0	/	2	1	0	0	0	0	0	1	0	0	0	2021-11-26
2209303	0	48.9145	2017-09-15		1	69	2	4	0	1	2	0	0	0	3	1	0	0	0	0	0	1	1	0	0	2021-10-11
2220931	0	20.7566	2019-08-07		1	69	2	4	0	1	1	1	0	0.05	3	0	0	0	0	0	0	0	1	0	1	2021-04-29
2222349	1	3.68421	2021-03-30	2021-07-20	1	53	1	4	1	6	3	2	0	0	3	0	0	0	0	0	0	0	0	0	0	2021-07-19
2241721	1	0.559211	2019-08-25	2019-09-11	2	65	1	4	0	1	2	0	0	/	4	0	0	0	0	0	0	0	0	0	0	2019-09-11
2244164	1	8.51974	2019-10-11	2020-06-26	1	63	1	4	1	2	3	1	1	≥1%	3	0	0	0	0	0	0	0	1	1	1	2020-09-24
2246139	1	12.7303	2020-07-24	2021-08-15	1	65	2	4	0	1	2	2	0	0.2	2	0	0	0	0	0	0	0	1	0	1	2021-11-15
2255315	0	12.1711	2020-10-28		1	67	1	4	0	2	1	0	0	/	2	0	0	0	0	0	0	0	0	0	1	2021-11-02
2258731	1	11.5789	2020-11-17	2021-11-04	1	80	1	4	0	1	1	1	0	0.75	2	0	0	0	0	0	0	0	0	0	0	2021-11-16
2265751	1	15.2961	2018-10-07	2020-01-15	1	68	1	4	0	1	1	0	0	0	3	3	0	1	0	0	0	3	1	1	1	2021-11-18
2280341	1	2.59868	2019-08-02	2019-10-20	2	65	1	4	1	1	2	0	0	/	3	0	0	0	0	0	0	0	0	0	0	2020-05-20
2280889	0	34.5066	2018-12-21		1	71	2	4	0	5	1	2	0	/	2	0	0	0	0	0	0	0	1	0	1	2021-11-04
2285659	0	5.82237	2019-11-18		2	55	1	4	1	1	3	1	0	/	3	0	0	0	0	0	0	0	0	0	1	2020-05-13
2289901	1	4.80263	2019-01-08	2019-06-03	1	66	2	4	0	5	1	2	0	0	3	0	0	0	0	0	0	0	1	1	0	2019-07-02
2290010	0	33.2237	2019-02-19		1	79	1	4	0	4	2	0	0	/	2	0	0	0	0	0	0	0	1	0	0	2021-11-25
2290081	1	6.21711	2020-12-02	2021-06-09	2	69	1	4	1	1	2	2	0	/	2	0	0	0	0	0	0	0	0	0	1	2021-11-05
2291396	1	4.17763	2019-07-23	2019-11-27	1	56	2	4	0	5	2	0	0	/	2	0	0	0	0	0	0	0	0	0	1	2019-12-25
2291836	1	8.55263	2019-01-30	2019-10-17	2	70	1	4	1	4	2	2	0	/	2	0	0	0	0	0	0	0	0	0	0	2020-02-07
2293131	1	12.7632	2019-03-26	2020-04-17	1	64	2	4	0	5	1	2	0	/	2	0	0	0	0	0	0	0	1	1	1	2020-09-11
2293599	0	25.2303	2019-10-18		1	68	2	4	0	5	2	0	0	0	2	0	0	0	0	0	0	0	1	0	0	2021-11-23
2299524	1	10.7566	2019-04-10	2020-03-02	1	31	3	4	0	1	1	2	0	/	2	0	0	0	0	0	0	0	1	0	0	2020-08-05
2299934	0	27.6974	2019-05-15		1	67	2	4	0	1	1	2	0	/	2	0	0	2	0	0	0	2	1	0	0	2021-09-03
2306959	1	8.15789	2019-11-18	2020-07-23	1	66	2	3	0	1	2	0	0	/	3	0	0	0	0	3	1	3	1	1	1	2020-09-09
2321186	1	17.4342	2018-05-04	2019-10-16	1	57	2	3	0	4	2	0	0	/	3	0	0	0	0	0	1	1	1	0	2	2019-11-03
2323716	0	10.0987	2021-01-15		2	62	1	4	0	5	2	0	0	/	2	0	0	0	0	0	0	0	0	0	0	2021-11-18
2326749	1	9.14474	2018-04-19	2019-01-22	1	66	2	4	0	1	2	0	0	≥1%	3	0	0	0	0	0	0	0	1	1	1	2019-07-22
2327315	1	18.8487	2019-12-11	2021-07-06	2	79	1	4	1	1	2	1	0	/	3	0	0	0	0	0	0	0	0	0	1	2021-11-25
2327322	1	15.625	2017-12-14	2019-04-03	1	72	2	4	0	1	1	0	0	≥1%	2	0	0	0	0	0	0	0	1	0	1	2020-03-20
2327770	1	13.8816	2019-11-20	2021-01-15	2	74	1	4	1	1	2	1	0	/	2	0	0	0	0	0	0	0	0	0	1	2021-01-29
2328622	1	5.19737	2020-07-23	2020-12-28	2	63	1	4	1	1	2	2	1	/	3	0	0	0	0	0	0	0	0	0	0	2021-12-01
2331528	1	20.9868	2018-02-15	2019-11-15	1	65	1	3	0	6	1	2	0	/	2	0	0	0	0	0	0	0	0	0	0	2021-11-08
2334999	1	7.17105	2020-10-13	2021-05-19	1	62	1	4	0	1	1	2	1	/	3	1	0	0	0	0	0	1	1	1	1	2021-05-24
2337406	1	2.59868	2019-08-21	2019-11-08	1	44	1	4	0	1	2	1	1	/	4	0	0	0	0	0	0	0	0	0	2	2020-06-16
2338480	1	5.46053	2019-03-06	2019-08-19	2	75	1	4	1	4	2	2	0	/	2	0	0	0	0	0	0	0	0	0	0	2021-11-11
2339622	1	12.5658	2018-05-25	2019-06-11	1	58	2	4	0	1	1	2	0	/	2	0	0	3	0	0	0	3	1	1	0	2020-11-10
2344861	0	41.0526	2018-05-28		1	58	1	4	0	4	2	0	0	/	2	0	0	0	0	0	0	0	1	0	0	2021-10-27
2345250	1	3.98026	2020-08-05	2020-12-04	2	67	1	4	1	1	3	1	0	/	3	0	0	0	0	0	0	0	0	0	2	2021-06-26
2346632	0	11.7105	2020-12-04		2	59	1	4	0	1	1	2	0	/	2	0	0	0	0	0	1	1	1	0	1	2021-11-25
2346801	1	20.4605	2018-05-29	2020-02-10	1	63	2	4	0	1	1	2	0	/	2	0	0	0	0	0	0	0	1	1	1	2021-06-02
2347902	0	30.4605	2019-05-13		2	47	2	4	0	3	1	2	0	≥1%	2	0	0	0	0	0	1	1	0	0	0	2021-11-24
2349571	1	0.361842	2021-06-09	2021-06-20	2	70	1	4	1	1	3	0	0	/	2	0	0	0	0	0	0	0	0	0	4	2021-07-12
2353796	1	12.4013	2019-04-11	2020-04-22	1	64	2	4	0	3	2	0	0	/	3	0	0	0	0	0	0	0	1	1	1	2021-03-02
2354799	1	2.76316	2019-06-03	2019-08-26	1	66	2	4	0	1	2	0	0	/	4	0	0	0	0	0	0	0	1	1	0	2020-11-09
2365747	1	9.83553	2018-12-26	2019-10-21	1	72	1	4	0	4	2	0	0	/	3	0	0	0	0	0	0	0	1	0	0	2020-10-15
2367120	1	0.592105	2019-02-21	2019-03-11	2	71	1	4	0	4	3	0	0	/	4	0	0	0	0	0	0	0	0	0	1	2019-03-11
2368206	1	2.03947	2020-12-03	2021-02-03	1	63	1	4	0	1	1	2	0	/	4	0	0	0	0	0	0	0	1	0	2	2021-03-11
2368673	0	22.2368	2020-01-19		1	59	1	4	1	4	2	2	0	/	2	0	0	0	0	0	0	0	1	0	0	2021-11-25
2370589	1	0.493421	2020-04-27	2020-05-12	1	61	2	4	0	1	3	1	0	/	4	0	0	0	0	0	0	0	0	0	2	2020-05-26
2371817	0	10.5592	2020-10-29		1	81	1	4	0	1	1	2	0	/	3	0	0	0	0	0	0	0	0	0	2	2021-09-15
2373028	1	9.50658	2020-01-20	2020-11-04	1	57	3	4	0	1	2	0	0	0.98	3	0	0	0	0	0	0	0	1	0	1	2020-12-09
2374124	1	6.51316	2018-11-14	2019-05-31	1	66	2	4	0	1	1	2	0	/	3	0	0	0	0	0	0	0	1	1	1	2021-03-08
2374999	1	3.48684	2019-12-11	2020-03-26	2	65	1	3	1	6	2	0	0	/	4	0	0	0	0	0	0	0	0	0	1	2021-11-25
2375802	1	5.52632	2019-01-10	2019-06-27	1	62	2	4	0	5	1	2	0	/	3	0	0	0	0	0	0	0	1	1	1	2019-12-17
2376066	1	6.34868	2020-11-26	2021-06-07	1	71	1	3	0	1	4	2	0	0.4	3	1	0	0	0	0	0	1	1	1	1	2021-11-06
2378788	0	33.4211	2018-12-18		1	67	2	4	0	5	1	2	0	/	2	0	0	0	0	0	0	0	1	0	0	2021-09-29
2379677	1	19.4737	2018-12-29	2020-08-12	1	52	2	4	0	5	1	2	0	/	2	0	0	0	0	0	1	1	1	0	0	2021-08-24
2380229	1	17.3026	2019-01-08	2020-06-17	2	57	1	4	0	3	1	2	0	/	2	0	0	0	0	0	0	0	0	0	0	2021-11-25
2380272	1	8.84868	2019-07-01	2020-03-26	1	40	2	4	0	5	2	0	0	/	2	0	0	0	0	0	0	0	1	0	0	2020-03-26
2380310	1	6.84211	2019-01-09	2019-08-05	1	64	2	3	0	5	1	2	0	/	2	0	0	0	3	0	0	3	0	0	1	2021-03-01
2380907	1	5.46053	2019-01-25	2019-07-10	1	52	1	4	1	1	1	0	1	/	3	0	0	0	0	0	0	0	0	0	0	2020-07-23
2382385	1	4.63816	2018-11-25	2019-04-15	1	53	1	4	0	1	2	2	0	0.2	3	0	0	0	0	0	0	0	1	1	4	2019-07-01
2382421	1	4.63816	2019-01-08	2019-05-29	1	60	2	4	0	5	1	2	0	/	3	0	0	0	0	0	1	1	1	0	0	2019-07-08
2382428	1	2.76316	2019-09-05	2019-11-28	2	75	2	4	0	1	1	0	0	/	4	0	0	0	0	0	0	0	0	0	0	2021-12-08
2383087	1	8.98026	2019-01-31	2019-10-31	1	52	2	3	0	5	1	2	0	0.5	3	0	0	0	0	0	0	0	1	0	0	2020-01-15
2384922	1	6.84211	2019-11-14	2020-06-09	2	61	1	4	1	4	2	2	0	/	3	0	0	0	0	0	0	0	0	0	1	2020-08-12
2385564	1	0.723684	2021-03-18	2021-04-09	1	82	1	4	1	1	2	1	0	/	4	0	0	0	0	0	0	0	1	0	4	2021-06-03
2386824	1	2.66447	2019-12-30	2020-03-20	1	63	2	4	0	6	2	0	0	/	4	0	0	0	0	0	0	0	1	1	1	2021-07-11
2387165	1	4.80263	2019-04-01	2019-08-25	2	57	2	4	0	3	1	2	0	/	2	0	0	0	0	0	0	0	1	0	0	2020-01-21
2388745	0	10.0658	2020-12-24		1	66	1	4	0	1	2	2	0	0.6	2	0	0	1	0	0	0	1	1	1	0	2021-10-26
2389241	0	31.4474	2019-03-21		1	70	1	4	0	1	1	0	0	0.8	2	0	0	0	3	0	0	3	1	0	0	2021-11-01
2389549	1	1.67763	2019-12-24	2020-02-13	2	72	1	4	1	1	2	1	0	0.01	4	0	0	0	0	0	0	0	0	0	0	2021-11-29
2389898	1	5.78947	2019-03-18	2019-09-10	1	69	2	4	0	5	1	2	0	/	3	0	0	3	0	0	0	3	1	1	1	2019-09-05
2390098	1	4.21053	2019-04-03	2019-08-09	1	67	2	4	0	3	1	2	0	/	3	0	0	0	0	0	0	0	1	1	0	2020-04-21
2391340	1	31.5132	2019-03-22	2021-11-04	1	58	1	4	0	5	1	2	0	0.1	2	0	0	1	0	0	0	1	1	0	1	2021-11-12
2393719	1	10.2961	2019-04-18	2020-02-25	2	61	1	4	0	3	1	2	0	/	3	0	0	0	0	0	0	0	0	0	0	2020-03-09
2393761	1	12.1382	2020-04-22	2021-04-26	2	57	1	4	1	1	2	2	0	/	2	0	0	0	0	0	0	0	0	0	1	2021-07-05
2393972	1	7.46711	2019-10-18	2020-06-01	2	71	1	4	0	1	1	2	0	/	3	0	0	0	0	0	0	0	1	1	0	2021-11-10
2394102	1	5.55921	2020-08-05	2021-01-21	2	78	1	4	1	1	3	1	0	/	3	0	0	0	0	0	0	0	0	0	1	2021-10-13
2394584	1	9.34211	2019-05-11	2020-02-19	1	70	1	4	0	1	1	2	0	/	3	0	0	0	0	0	0	0	1	1	0	2020-02-19
2395639	1	6.21711	2020-08-05	2021-02-10	2	64	1	4	1	2	2	2	1	/	3	0	0	0	0	0	0	0	0	0	0	2021-11-18
2396844	0	11.8092	2020-11-28		2	63	1	4	0	1	2	1	1	/	2	0	2	0	0	0	0	2	0	0	1	2021-11-22
2397665	0	9.07895	2021-02-05		2	79	1	4	1	1	2	1	0	/	3	0	0	3	0	0	0	3	0	0	1	2021-11-08
2398176	0	29.3092	2019-06-12		1	70	2	4	0	6	1	2	0	/	2	0	2	0	0	0	0	2	0	1	1	2021-11-19
2398424	0	27.0395	2019-08-19		2	64	1	4	1	1	1	2	1	/	2	0	0	0	0	0	1	1	0	0	1	2021-11-18
2399479	1	4.04605	2019-07-04	2019-11-04	2	61	1	4	0	3	1	2	0	≥1%	4	0	0	0	0	0	0	0	0	0	1	2020-01-20
2399560	1	6.64474	2019-06-18	2020-01-06	1	68	1	4	0	1	1	2	0	0.02	3	0	0	3	0	0	0	3	1	1	1	2020-01-06
2399883	0	15.9868	2020-07-24		1	66	2	4	0	6	2	0	0	/	2	0	0	0	0	0	0	0	1	0	1	2021-11-22
2402042	1	20.0987	2019-04-30	2020-12-31	1	58	2	4	0	3	1	2	0	/	2	2	0	0	0	0	0	2	1	0	0	2021-05-26
2403441	0	21.0197	2019-07-24		1	76	1	4	0	1	1	2	0	/	2	2	0	0	0	0	0	2	1	1	0	2021-04-23
2403853	1	1.21711	2019-07-17	2019-08-23	1	60	3	4	0	1	1	2	0	/	4	0	0	0	0	0	0	0	1	0	3	2019-08-23
2404208	1	27.1053	2019-08-16	2021-11-17	1	61	1	4	0	1	1	2	0	/	3	0	0	0	0	0	0	0	1	0	0	2021-11-30
2406325	1	10.9868	2019-10-17	2020-09-15	2	53	1	4	1	2	2	1	0	0.5	2	0	0	0	0	0	0	0	0	0	1	2021-04-12
2407531	1	5.46053	2021-01-06	2021-06-21	2	32	1	4	1	1	2	2	1	0	3	0	0	0	0	0	0	0	0	0	0	2021-09-23
2408618	1	5.69079	2019-08-23	2020-02-12	1	65	2	4	0	6	1	2	0	/	3	0	0	0	0	0	0	0	1	0	1	2020-02-13
2409161	0	14.9671	2019-07-30		1	65	1	3	0	1	1	2	0	0.5	2	0	0	0	0	0	0	0	1	0	0	2020-10-27
2410517	1	2.69737	2017-09-27	2017-12-18	1	58	1	4	0	1	3	0	0	/	4	3	0	0	0	0	0	3	1	1	1	2019-11-27
2411339	1	3.88158	2019-07-25	2019-11-20	1	55	1	4	0	4	1	1	0	/	3	3	0	0	0	0	0	3	1	1	1	2021-01-13
2413861	1	6.77632	2019-10-18	2020-05-11	2	61	2	4	0	6	1	2	0	/	2	0	0	0	0	0	1	1	1	0	2	2021-11-19
2413961	0	25.0329	2019-10-24		1	47	1	4	0	1	1	2	0	/	3	0	0	0	0	0	0	0	1	0	1	2021-11-23
2414071	1	22.7632	2019-09-17	2021-08-09	2	67	1	4	1	1	1	2	0	/	2	0	0	0	0	0	0	1	0	0	0	2021-11-29
2414092	0	24.9671	2019-10-18		2	58	2	4	0	6	1	2	0	/	2	0	0	0	0	0	0	0	1	0	0	2021-11-15
2414300	1	8.55263	2019-09-12	2020-05-29	1	70	1	4	0	1	1	2	0	0.6	2	1	0	0	0	0	0	1	1	1	0	2020-05-29
2415991	1	0.953947	2019-11-07	2019-12-06	1	73	2	4	0	1	1	1	0	/	4	0	0	0	0	0	0	0	1	0	3	2019-12-05
2416434	1	0.953947	2019-11-28	2019-12-27	1	67	1	4	0	1	1	2	0	/	4	0	0	0	0	0	0	0	1	0	1	2020-08-27
2417242	1	1.54605	2020-04-16	2020-06-02	1	74	2	4	0	1	2	0	0	/	4	0	0	0	0	0	0	0	1	1	0	2020-09-18
2417602	0	12.0395	2020-11-25		1	64	2	3	0	2	1	2	0	0.6	3	0	0	0	0	0	0	0	1	1	0	2021-11-26
2418028	1	20	2019-02-15	2020-10-15	1	63	1	4	0	1	1	2	0	/	3	4	0	0	0	0	0	4	1	1	1	2021-10-09
2418747	1	5.52632	2019-12-19	2020-06-04	2	63	1	4	0	1	1	2	0	0.6	3	0	0	0	0	0	0	0	0	0	0	2020-06-04
2420906	0	11.9079	2020-11-20		1	58	1	4	1	1	2	2	1	/	2	0	0	4	0	0	0	4	1	1	0	2021-11-17
2421317	1	0.855263	2019-12-14	2020-01-09	1	64	1	4	0	1	1	2	0	/	4	0	0	0	0	0	0	0	1	0	1	2020-01-07
2422956	1	7.76316	2019-12-13	2020-08-05	1	55	2	4	0	1	1	2	0	/	2	0	0	0	0	0	0	0	1	1	1	2021-03-25
2422963	1	12.6645	2020-06-15	2021-07-05	1	64	1	3	0	6	4	0	0	0.04	3	4	0	0	0	0	0	4	1	0	1	2021-07-13
2424074	0	23.4539	2019-12-12		1	67	2	3	0	1	4	2	0	/	2	0	0	0	0	0	0	0	1	0	0	2021-11-24
2425067	1	1.11842	2020-01-14	2020-02-17	2	53	2	4	1	1	1	2	0	/	4	0	0	0	0	0	0	0	0	0	2	2020-04-10
2426050	0	22.4342	2020-01-06		1	65	2	4	0	1	1	2	0	/	2	0	0	0	0	0	0	0	1	0	0	2021-11-18
2426245	0	13.4868	2020-01-19		1	70	1	4	0	1	1	2	0	/	3	0	0	0	1	0	0	1	1	0	1	2021-03-04
2428110	1	6.97368	2018-12-15	2019-07-15	2	60	1	4	1	4	3	1	0	/	3	0	0	0	0	0	0	0	1	0	1	2020-02-12
2428159	1	17.6316	2020-02-10	2021-07-30	1	74	2	4	0	1	1	2	0	0	2	0	0	0	2	0	0	2	1	0	1	2021-11-29
2433878	0	19.0461	2020-04-15		1	56	2	3	0	1	1	2	0	0.2	2	0	0	0	0	0	0	0	1	1	1	2021-11-15
2434088	1	2.92763	2020-04-24	2020-07-22	1	74	2	4	0	1	1	2	0	/	4	0	0	0	0	0	0	0	1	0	4	2020-09-15
2436639	1	0.888158	2020-05-18	2020-06-14	2	68	1	4	0	3	2	1	0	/	4	0	0	0	0	4	0	4	0	0	1	2020-06-14
2437776	0	15.0329	2020-08-19		1	64	2	3	0	6	4	2	0	/	2	0	0	0	0	0	0	0	1	1	1	2021-11-19
2438757	1	13.9803	2019-02-15	2020-04-15	1	70	3	4	0	4	4	2	0	0.05	2	0	0	0	0	0	0	0	1	1	1	2020-07-10
2439058	1	2.00658	2019-09-15	2019-11-15	1	71	1	4	0	1	3	0	0	/	4	0	0	0	0	0	0	0	0	0	1	2021-11-26
2439428	0	15.7566	2020-08-10		1	77	2	2	0	1	4	2	0	/	2	0	0	0	0	0	0	0	1	1	0	2021-12-02
2439816	0	14.3421	2020-08-10		1	52	2	3	0	1	1	2	0	/	2	0	2	0	0	0	0	2	1	0	0	2021-10-20
2442456	1	20.1974	2020-01-02	2021-09-07	1	64	2	4	0	5	2	0	1	/	3	3	0	0	0	0	0	3	1	1	1	2021-09-17
2443696	1	5.72368	2021-01-22	2021-07-15	1	63	2	3	0	6	4	0	0	/	3	0	0	0	0	0	0	0	1	1	0	2021-10-18
2444796	0	12.9605	2020-10-14		1	72	2	3	0	1	4	2	0	/	1	0	0	0	0	0	1	1	1	0	0	2021-11-12
2445125	0	13.2566	2020-10-11		1	79	2	3	0	1	1	1	0	/	2	0	0	0	0	0	0	0	1	0	1	2021-11-18
2446604	1	1.38158	2020-09-17	2020-10-29	1	62	3	4	0	1	3	1	0	0.8	4	0	0	0	0	0	0	0	1	1	3	2020-11-30
2446773	1	3.94737	2020-12-01	2021-03-31	1	64	1	4	0	6	1	2	1	/	3	0	0	0	0	0	0	0	1	1	0	2021-07-05
2447685	0	11.2829	2020-12-03		2	66	1	3	0	1	1	2	0	/	2	0	0	0	0	0	0	0	0	0	0	2021-11-11
2447698	0	11.4803	2020-12-03		1	79	1	4	0	1	1	2	0	/	2	0	0	0	0	0	0	1	1	0	0	2021-11-17
2447917	1	7.5	2021-02-23	2021-10-09	1	74	2	4	0	1	1	2	0	/	3	0	0	2	0	0	0	2	1	1	0	2021-11-30
2448096	0	10.6908	2020-11-18		1	60	2	3	0	1	1	2	0	/	2	0	0	0	4	0	0	4	1	1	0	2021-10-09
2448410	0	11.2829	2020-12-15		1	66	1	4	0	2	1	2	0	1	2	0	0	0	0	0	0	0	1	1	0	2021-11-23
2448441	0	8.84868	2021-03-02		1	58	2	3	0	1	4	0	0	/	2	0	0	0	0	0	0	0	1	1	0	2021-11-26
2449287	0	9.47368	2021-02-03		2	63	1	4	0	1	1	2	0	/	3	0	0	1	0	0	0	1	0	0	1	2021-11-18
2449481	0	10.625	2020-11-25		1	63	1	3	0	1	4	2	0	/	2	0	0	0	0	0	0	0	1	0	0	2021-10-14
2449545	1	6.25	2020-12-15	2021-06-23	2	58	1	4	0	1	1	2	0	/	2	0	0	0	0	0	0	0	1	0	0	2021-11-24
2450158	1	4.86842	2021-01-25	2021-06-22	1	55	1	3	0	1	1	2	0	/	3	2	0	0	0	0	0	2	1	1	0	2021-10-08
2451276	1	5.46053	2021-01-14	2021-06-29	1	82	2	4	0	1	1	1	0	/	2	0	0	0	0	0	0	0	0	0	2	2021-08-25
2452026	1	3.94737	2021-01-20	2021-05-20	1	60	2	4	0	1	1	0	1	/	3	0	0	0	0	0	0	0	1	0	0	2021-11-30
2452043	0	11.5789	2020-12-07		1	63	2	3	0	1	1	2	0	0	2	0	0	3	0	0	0	4	1	0	0	2021-11-24
2452577	0	8.71711	2021-01-08		1	63	2	3	0	1	4	2	0	/	1	0	0	0	0	0	0	0	1	1	0	2021-09-30
2453154	0	8.51974	2021-03-12		1	68	2	3	0	6	4	0	0	/	2	0	0	0	0	0	0	0	1	1	0	2021-11-26
2453236	0	8.48684	2021-01-15		2	63	1	4	0	1	1	2	0	0.1	2	0	0	0	0	0	0	0	0	0	1	2021-09-30
2453663	0	10.0658	2021-01-22		1	74	2	3	0	1	1	2	0	/	2	1	0	0	0	0	0	1	1	1	1	2021-11-24
2454761	1	20.0329	2019-07-15	2021-03-15	2	62	1	3	1	1	2	2	0	/	2	3	0	0	0	0	0	3	0	0	1	2021-10-15
2456517	1	8.65132	2020-02-15	2020-11-04	1	74	2	4	0	1	1	2	0	0	3	0	0	0	0	0	0	0	1	0	0	2021-11-22
2456702	1	4.04605	2021-03-11	2021-07-12	1	68	2	4	0	1	3	2	0	/	3	0	0	0	0	0	0	0	0	0	2	2021-07-28
2457066	0	8.58553	2021-03-08		1	68	2	3	0	1	1	2	0	/	3	0	0	0	0	0	1	1	1	1	0	2021-11-24
2457506	0	8.98026	2021-02-24		1	68	1	4	0	2	1	2	0	/	2	0	0	0	0	0	0	0	1	0	0	2021-11-24
2458103	1	3.88158	2020-07-20	2020-11-15	1	53	1	4	1	6	2	2	1	/	3	0	0	0	0	0	0	0	0	0	1	2021-11-29
2458964	0	8.58553	2021-03-09		1	70	2	3	0	1	1	2	0	/	2	0	0	0	0	0	0	0	0	0	0	2021-11-25
2458966	0	8.125	2021-03-15		1	60	2	3	0	1	4	2	0	/	1	0	0	0	0	0	0	0	1	0	1	2021-11-17
2459217	0	8.38816	2021-03-15		1	72	1	3	0	1	4	2	0	/	3	0	0	0	0	0	0	0	1	0	0	2021-11-25
2459494	1	1.71053	2021-04-01	2021-05-23	1	69	2	4	0	1	1	1	0	/	4	0	0	0	0	0	0	0	1	1	1	2021-05-21
2459597	0	7.36842	2021-03-26		1	61	2	3	0	1	4	2	0	/	2	0	0	0	0	0	0	0	1	0	0	2021-11-05
2459661	0	8.02632	2021-03-26		1	63	2	3	0	1	4	2	0	/	2	0	0	0	0	0	0	0	1	1	1	2021-11-25
2459830	0	6.74342	2021-03-31		1	60	1	4	0	5	1	2	0	0.9	2	0	0	0	0	0	0	0	1	1	0	2021-10-22
2465136	1	4.67105	2021-02-24	2021-07-16	1	59	3	3	0	1	1	2	0	/	2	0	0	0	0	0	0	0	1	1	1	2021-08-17
2500464	0	16.4145	2020-05-12		2	53	1	2	0	1	4	2	0	0	3	0	0	0	0	0	0	0	1	0	1	2021-09-23
2505044	0	29.9342	2019-05-31		1	64	1	4	0	3	1	2	0	/	2	0	0	0	0	0	0	0	1	0	0	2021-11-26
2506024	1	17.4342	2019-07-03	2020-12-14	1	63	1	4	1	1	2	2	0	/	3	0	0	0	0	0	0	0	1	0	0	2020-12-29
2506529	0	25.6579	2019-05-27		1	70	2	4	0	3	1	2	0	/	2	3	0	0	0	0	0	3	1	1	1	2021-07-15
2506809	1	11.8092	2019-06-17	2020-06-10	1	65	1	4	0	3	1	2	0	≥1%	3	0	2	0	0	0	0	2	1	0	1	2020-09-09
2507656	1	3.35526	2019-11-28	2020-03-09	1	67	1	4	1	1	2	2	0	/	3	0	0	0	0	0	0	0	0	0	1	2020-06-17
2509044	1	11.7763	2019-08-28	2020-08-20	2	77	1	4	0	1	1	1	0	/	2	0	0	0	0	0	0	0	0	0	1	2020-09-16
2510041	1	9.53947	2019-07-30	2020-05-15	2	72	1	4	1	1	2	2	0	0.1	3	0	0	0	0	0	0	0	0	0	0	2021-09-27
2510142	1	4.14474	2018-11-28	2019-04-03	1	73	1	4	0	3	1	2	0	/	3	0	0	0	3	0	0	3	1	1	1	2019-12-31
2510586	1	1.38158	2019-10-28	2019-12-09	1	66	2	4	0	1	1	2	0	/	4	4	0	0	0	0	0	4	1	1	1	2019-12-09
2510691	0	16.5789	2020-07-09		1	65	1	4	0	6	2	0	0	/	2	0	0	0	0	0	0	0	1	0	1	2021-11-25
2511228	1	9.73684	2020-07-21	2021-05-13	2	71	1	4	0	6	3	0	0	/	2	0	0	1	0	0	2	2	0	0	1	2021-11-25
2512884	1	16.5461	2019-11-05	2021-03-22	1	71	1	4	0	1	1	2	0	0.37	2	0	0	0	0	0	0	0	1	1	1	2021-07-27
2513910	0	11.25	2018-11-15		1	64	1	3	0	3	1	2	0	/	2	3	0	0	0	0	0	3	1	1	1	2019-10-23
2516474	1	2.17105	2019-09-05	2019-11-10	1	76	2	4	0	1	1	0	0	/	4	0	0	0	0	0	0	0	1	1	1	2020-01-03
2516671	0	23.4868	2019-09-12		1	60	1	4	0	1	1	2	0	0.7	2	0	0	0	0	0	0	0	1	1	1	2021-08-26
2516741	1	2.56579	2019-09-17	2019-12-04	1	52	2	4	0	1	1	2	0	/	4	0	0	0	0	0	0	0	1	1	0	2019-12-02
2517727	1	8.28947	2019-10-23	2020-07-01	2	66	2	4	0	1	1	2	0	/	3	0	0	0	0	0	0	0	0	0	1	2021-03-17
2518089	0	23.4868	2019-10-30		1	61	1	4	0	1	1	2	0	/	2	0	0	3	0	0	0	3	1	0	1	2021-10-13
2518185	1	2.86184	2019-03-26	2019-06-21	2	36	1	4	0	1	3	2	0	/	4	0	0	0	0	0	0	0	0	0	4	2020-02-18
2518192	0	26.8092	2019-07-26		1	71	2	3	0	6	4	0	0	/	3	3	0	0	0	0	0	3	1	1	2	2021-10-18
2521851	1	15.9868	2019-06-25	2020-10-23	1	62	2	4	0	5	2	1	0	/	3	0	0	0	0	0	3	3	1	1	1	2021-04-01
2522178	1	9.01316	2019-12-02	2020-09-01	1	77	1	4	0	1	1	2	0	/	3	0	0	0	0	0	0	0	1	1	1	2021-07-02
2522717	1	1.97368	2019-09-15	2019-11-14	1	55	1	4	0	5	3	0	0	/	4	0	0	0	0	0	0	0	0	0	1	2020-07-08
2522983	1	6.48026	2020-05-07	2020-11-20	1	58	2	3	0	1	4	0	0	/	2	0	0	0	0	0	0	0	1	1	1	2021-11-11
2523616	1	6.21711	2020-07-27	2021-02-01	1	53	3	4	0	1	1	2	0	0	2	0	0	0	0	0	0	0	1	0	0	2021-11-11
2524896	1	4.07895	2020-03-11	2020-07-13	1	68	2	4	0	1	1	2	0	/	2	0	0	0	4	0	0	4	0	0	1	2020-12-23
2524952	1	5.42763	2019-07-01	2019-12-13	1	61	2	4	0	5	2	0	0	/	3	0	0	1	0	0	0	1	1	0	2	2020-09-10
2525323	1	0.690789	2019-12-25	2020-01-15	2	61	1	4	0	6	3	0	0	/	4	0	0	0	0	0	0	0	1	0	1	2020-04-29
2525350	0	18.8487	2019-12-26		1	59	1	4	0	1	3	0	1	/	3	0	0	0	0	0	0	0	0	1	1	2021-07-21
2525523	0	22.7961	2020-01-01		1	65	1	4	0	6	2	0	0	/	2	0	0	0	0	0	0	0	0	0	0	2021-11-24
2525695	0	20.3618	2020-01-13		1	65	1	4	0	2	1	2	0	/	3	0	0	0	0	0	0	0	1	0	1	2021-09-23
2525751	1	11.1513	2020-05-14	2021-04-18	1	77	2	4	0	2	1	0	0	0.02	2	0	0	0	0	0	0	0	1	1	1	2021-05-18
2525851	0	22.1053	2020-01-23		1	62	1	4	0	1	1	2	0	/	3	0	0	0	0	0	0	0	1	1	0	2021-11-25
2525977	0	22.0724	2020-01-14		2	57	1	4	0	1	1	2	0	0.8	2	0	0	0	3	0	0	3	0	0	1	2021-11-15
2526400	1	5.09868	2020-03-10	2020-08-12	1	71	1	4	0	1	2	0	0	0.9	3	0	0	0	0	0	0	0	1	0	1	2021-03-11
2527329	0	20.4605	2020-02-21		1	69	3	4	0	1	1	2	0	0.9	2	0	0	1	0	0	0	1	1	1	0	2021-11-04
2528512	0	18.2566	2020-05-12		1	67	1	4	0	1	1	2	0	/	2	0	0	0	0	0	0	0	1	1	0	2021-11-18
2528612	1	1.94079	2020-05-25	2020-07-23	1	64	1	4	1	1	1	0	1	0.05	4	0	0	0	0	0	0	0	1	1	1	2020-10-30
2528823	0	7.03947	2020-06-06		1	70	2	3	0	1	1	2	0	/	2	0	0	0	0	0	0	0	1	1	0	2021-01-06
2529073	1	11.8092	2020-05-20	2021-05-14	1	76	2	3	0	1	1	1	0	0.02	2	0	0	0	0	2	0	2	1	0	0	2021-10-14
2529079	1	7.40132	2019-09-15	2020-04-27	1	76	2	4	0	1	2	0	0	0.95	3	0	0	0	0	0	0	0	1	1	1	2020-05-20
2529084	0	18.125	2020-05-22		1	74	2	3	0	1	1	2	0	0.9	2	0	0	0	0	0	0	0	1	1	1	2021-11-24
2529343	1	1.41447	2019-11-14	2019-12-27	2	56	1	4	0	1	1	2	0	/	4	0	0	0	0	0	0	0	0	0	0	2020-03-11
2529824	0	17.9934	2020-05-26		1	68	1	4	0	1	1	2	0	/	2	0	0	0	0	0	0	0	1	1	0	2021-11-24
2530184	0	16.3158	2020-06-25		1	56	2	3	0	1	4	2	0	/	2	0	0	0	0	0	0	0	1	1	0	2021-11-03
2530222	1	3.65132	2021-03-04	2021-06-23	2	74	1	4	0	5	2	0	0	/	2	0	0	0	0	0	0	0	0	0	2	2021-11-26
2530275	0	16.4803	2020-07-03		1	60	1	3	0	1	1	2	0	/	2	0	0	0	0	0	0	0	1	0	0	2021-11-16
2530461	1	11.7105	2020-06-03	2021-05-25	1	66	2	3	0	1	1	2	0	/	3	1	0	0	0	0	0	1	1	1	1	2021-07-07
2530699	1	4.14474	2020-07-16	2020-11-19	2	57	1	4	0	1	1	2	1	/	3	0	0	0	0	0	0	0	1	0	1	2021-05-10
2530769	1	3.125	2020-06-11	2020-09-14	1	58	2	3	0	1	1	2	0	/	3	0	0	0	0	0	0	0	1	0	1	2020-09-11
2531914	1	4.44079	2020-07-03	2020-11-15	2	44	1	4	0	6	2	1	0	0.01	3	0	0	0	0	0	0	0	0	0	2	2020-12-28
2531928	1	3.88158	2020-07-03	2020-10-29	1	47	1	4	1	5	2	2	0	/	2	0	0	0	0	0	0	0	1	0	0	2021-11-11
2532160	1	3.61842	2020-09-09	2020-12-28	1	77	2	4	0	1	1	0	1	/	3	0	0	0	0	0	0	0	1	0	1	2021-06-19
2532332	0	14.0132	2020-08-13		1	71	2	3	0	3	1	2	0	/	2	0	0	0	0	0	0	0	1	1	1	2021-10-13
2532487	0	16.3158	2020-07-16		2	68	2	3	0	1	4	2	0	/	1	0	0	0	0	0	0	0	0	0	0	2021-11-24
2532514	1	1.05263	2020-07-17	2020-08-18	1	44	1	4	0	5	2	2	1	/	4	0	0	0	0	0	0	0	1	1	1	2020-12-18
2532547	1	10.3947	2020-08-24	2021-07-06	1	71	1	3	0	2	1	2	0	/	2	0	0	0	0	0	0	0	1	0	1	2021-11-26
2532731	1	9.57237	2020-08-22	2021-06-09	1	71	1	4	0	1	1	2	1	0	3	0	0	0	0	0	0	0	1	0	1	2021-11-18
2532751	0	3.91447	2020-11-12		1	57	2	3	0	6	4	0	0	/	3	0	0	0	0	0	0	0	1	1	0	2021-03-11
2532772	1	5.52632	2020-08-25	2021-02-09	2	50	1	4	0	1	1	2	0	/	2	0	0	0	0	0	0	0	0	0	1	2021-01-22
2532919	1	0.559211	2020-08-05	2020-08-22	2	65	1	4	1	1	2	2	0	/	4	0	0	0	0	0	0	0	0	0	2	2020-08-22
2532943	1	4.11184	2020-06-09	2020-10-12	1	65	1	4	0	5	3	2	0	/	4	0	0	0	4	0	0	4	1	1	3	2020-10-12
2533229	1	6.97368	2021-02-02	2021-09-02	1	70	2	4	0	5	2	0	0	0.02	3	0	0	0	0	0	0	0	1	1	1	2021-11-12
2533532	1	16.4803	2020-05-01	2021-09-14	2	71	1	4	0	1	1	0	0	0.2	2	1	0	0	0	0	0	1	0	0	2	2021-12-02
2533654	0	14.0132	2020-09-22		1	63	3	4	0	1	1	2	0	/	2	0	0	0	0	0	0	0	1	0	1	2021-11-22
2533887	1	8.25658	2020-11-13	2021-07-22	1	46	1	3	0	6	4	2	0	0	2	0	0	0	0	0	0	0	0	0	0	2021-12-09
2533988	1	1.71053	2020-09-30	2020-11-21	1	71	1	4	0	1	1	2	0	/	4	0	0	0	0	0	0	0	1	0	1	2020-11-19
2534413	0	13.9803	2020-07-15		1	69	2	4	0	1	1	0	1	0.1	2	1	0	0	0	0	0	1	0	0	0	2021-09-13
2534591	1	10.3289	2020-07-28	2021-06-07	1	85	1	4	1	1	2	2	0	/	2	0	0	0	0	0	0	0	1	0	1	2021-11-29
2535805	1	3.68421	2020-08-14	2020-12-04	1	57	2	4	1	1	1	2	0	/	3	0	0	0	0	0	0	0	1	0	0	2021-11-26
2536402	0	14.9013	2020-08-21		1	59	2	3	0	1	1	2	0	/	2	0	0	0	0	0	0	0	1	0	0	2021-11-17
2536407	0	9.96711	2020-08-22		1	66	2	3	0	1	4	2	0	/	2	0	0	0	0	0	0	0	1	1	1	2021-06-21
2536503	0	15.1645	2020-08-22		2	70	1	4	0	1	1	2	0	/	2	0	0	0	0	0	0	0	0	0	0	2021-11-26
2536586	0	6.94079	2020-10-20		1	66	2	4	0	1	1	1	0	/	3	0	0	0	0	0	0	0	1	0	2	2021-05-19
2536879	0	14.9342	2020-08-29		2	62	3	4	0	1	1	2	0	0.7	3	1	0	0	0	0	0	1	1	1	0	2021-11-26
2537508	1	0.559211	2020-09-09	2020-09-26	1	65	3	4	0	1	1	0	0	/	4	0	0	0	0	0	0	0	1	0	4	2020-09-26
2538672	0	11.6447	2020-10-24		2	83	1	3	1	1	2	0	0	0.9	2	0	0	0	0	0	0	0	1	0	2	2021-10-13
2539068	1	5.95395	2020-11-06	2021-05-06	1	55	1	4	1	5	2	2	1	/	2	0	0	0	0	0	0	3	0	1	1	2021-11-15
2539580	0	11.0855	2020-11-26		1	64	2	3	0	1	4	2	0	/	2	0	0	0	0	0	0	0	1	1	0	2021-10-29
2539734	1	16.8421	2019-06-19	2020-11-12	1	59	1	4	1	1	1	2	0	0	3	0	0	0	0	0	0	0	1	1	0	2021-11-10
2540399	1	4.93421	2020-10-10	2021-03-09	1	65	1	4	1	2	3	1	0	0.99	3	1	0	0	0	0	0	1	1	0	1	2021-07-21
2541208	1	9.11184	2020-09-28	2021-07-02	1	66	2	4	0	1	1	2	0	0.8	2	0	0	0	0	0	0	0	1	0	1	2021-09-29
2542285	0	12.8947	2020-10-22		1	57	2	3	0	6	4	2	0	/	2	0	0	0	0	0	0	0	1	1	0	2021-11-18
2544839	1	6.74342	2020-11-07	2021-05-31	1	40	2	4	0	3	1	2	0	/	3	0	0	0	0	0	0	0	1	1	0	2021-11-02
2545458	1	2.07237	2020-09-03	2020-11-05	1	61	2	4	0	2	1	2	0	/	4	0	0	0	0	0	0	0	1	0	1	2020-12-29
2546282	1	7.59868	2020-11-26	2021-07-15	1	57	1	4	0	1	1	2	0	0.02	3	0	0	0	0	0	0	0	1	1	0	2021-12-02
2546444	0	7.40132	2020-12-08		1	67	1	4	0	2	1	2	0	/	2	0	0	0	0	0	0	0	1	0	0	2021-07-21
2546467	0	7.79605	2020-12-02		1	70	2	4	0	2	1	2	0	0	2	0	0	0	0	0	0	0	0	0	1	2021-07-27
2547394	0	9.04605	2020-12-21		2	43	1	4	0	1	1	2	0	/	2	0	2	0	0	0	0	2	0	0	1	2021-09-22
2548430	1	4.53947	2020-12-21	2021-05-08	1	62	2	4	0	1	1	0	1	/	3	0	0	0	0	0	0	0	0	0	1	2021-12-02
2548889	1	6.01974	2021-01-20	2021-07-22	1	53	1	4	0	1	1	2	0	/	3	0	0	0	0	0	0	0	1	1	0	2021-11-09
2549026	1	3.45395	2021-01-26	2021-05-11	1	71	2	4	0	1	1	2	0	/	3	0	0	0	0	0	0	0	1	1	0	2021-07-21
2549252	0	8.51974	2021-03-04		1	73	2	3	0	1	1	0	0	0.9	2	0	0	0	1	0	0	1	1	0	1	2021-11-18
2549710	0	9.01316	2020-09-28		1	74	2	3	0	3	4	2	0	/	2	0	0	0	0	0	0	0	1	0	1	2021-06-29
2549965	1	5.19737	2021-03-22	2021-08-27	1	61	2	3	0	3	1	2	0	/	2	0	0	0	0	0	0	0	1	1	1	2021-11-30
2550542	1	6.61184	2020-12-25	2021-07-14	1	75	1	4	0	2	1	2	0	/	2	0	0	0	0	0	0	0	1	0	0	2021-09-10
2550720	0	5.75658	2021-05-13		1	65	2	4	0	1	3	1	0	/	3	0	0	0	0	0	0	0	1	1	1	2021-11-04
2551114	1	2.53289	2021-01-08	2021-03-26	1	58	1	4	0	2	1	2	0	0.1	4	0	0	0	0	0	0	0	0	0	0	2021-07-29
2551255	1	8.48684	2021-01-13	2021-09-28	1	70	1	4	1	1	2	2	0	/	3	0	0	0	0	0	0	0	0	0	1	2021-11-17
2551956	0	9.86842	2021-01-26		1	78	1	4	0	1	1	1	0	0.95	2	1	0	0	0	0	0	1	1	0	1	2021-11-22
2552131	0	9.24342	2021-02-23		2	57	2	4	0	3	1	2	0	/	2	0	0	0	0	0	0	0	0	0	1	2021-12-01
2552361	1	14.2434	2019-09-20	2020-11-26	1	73	1	4	0	6	1	0	0	0.9	2	2	0	0	0	0	0	2	1	1	1	2021-02-02
2553100	0	9.04605	2021-02-20		1	67	2	3	0	1	1	2	0	/	2	0	0	0	0	0	0	0	1	0	0	2021-11-22
2553675	1	2.07237	2021-03-08	2021-05-10	1	69	2	3	0	3	1	2	0	/	2	0	0	0	0	4	0	4	1	0	1	2021-05-10
2553909	0	6.38158	2021-05-13		1	70	1	4	0	6	1	2	1	/	2	0	0	0	0	0	0	0	0	0	0	2021-11-23
2554959	1	3.84868	2021-04-29	2021-08-24	1	70	1	4	0	1	1	2	0	/	3	0	0	0	0	0	0	0	1	1	1	2021-08-25
2555339	0	8.125	2021-03-23		1	57	1	4	0	6	1	2	1	≥1%	2	0	0	0	0	0	0	0	0	0	0	2021-11-25
2555391	1	2.56579	2021-04-21	2021-07-08	1	74	1	4	0	1	1	2	0	0.8	4	0	0	0	0	0	0	0	0	0	1	2021-11-05
2556011	1	4.63816	2021-03-24	2021-08-12	2	32	1	4	0	2	1	2	0	0	3	0	0	0	0	0	0	0	0	0	0	2021-11-29
2556873	1	0.986842	2021-04-15	2021-05-15	1	73	2	4	0	3	1	1	0	0.1	4	0	0	0	0	0	0	0	1	1	3	2021-04-29
2556907	1	4.70395	2020-11-03	2021-03-26	1	67	2	4	0	2	1	2	1	/	3	4	0	0	0	0	0	4	1	1	2	2021-04-08
2559487	0	6.18421	2020-10-15		1	64	2	3	0	6	4	0	0	/	2	1	0	0	0	0	0	1	0	0	1	2021-04-21
2559873	1	1.41447	2021-05-12	2021-06-24	1	63	1	4	0	1	1	2	0	/	4	0	0	0	0	0	0	0	1	1	1	2021-11-26
2561227	1	3.61842	2021-05-29	2021-09-16	1	53	1	4	0	6	2	2	1	/	2	0	0	0	0	0	0	0	1	0	1	2021-12-09
2563023	1	4.73684	2020-10-22	2021-03-15	1	61	3	3	0	2	1	2	0	/	3	0	0	0	0	0	0	0	1	0	1	2021-06-09
2565076	0	25.2961	2019-08-15		1	63	1	4	0	4	2	2	0	/	1	2	0	0	0	0	0	2	1	1	0	2021-09-22
2565248	1	3.38816	2019-12-03	2020-03-15	2	51	1	4	1	1	1	0	0	0.8	2	0	0	0	0	0	0	0	0	0	0	2021-11-22
3100758	1	2.86184	2021-06-01	2021-08-27	1	66	1	4	0	1	1	0	1	0.8	3	0	0	0	0	0	0	0	0	1	1	2021-11-25
C114119	0	12.4013	2020-10-30		1	71	2	4	0	1	1	2	0	/	2	0	0	0	0	0	1	1	1	0	0	2021-11-11
C141502	1	2.30263	2019-12-04	2020-02-12	1	76	1	4	1	1	3	0	0	/	4	4	0	0	0	0	0	4	0	0	3	2020-02-12
C225937	1	11.1184	2020-01-22	2020-12-25	2	64	1	4	0	4	2	2	0	/	2	0	0	0	0	0	0	0	0	0	0	2021-11-25
C282716	0	17.7303	2020-06-17		1	68	1	3	0	1	2	2	0	/	2	0	0	0	0	0	0	0	1	0	0	2021-12-08
C377752	1	1.51316	2021-06-30	2021-08-15	1	83	2	4	0	1	2	1	0	0	4	0	0	0	0	0	0	0	1	1	1	2021-12-01
C568029	1	3.61842	2021-05-26	2021-09-13	2	66	1	4	1	1	2	2	1	/	3	0	0	0	0	0	0	0	0	0	1	2021-11-24
C591020	1	8.84868	2019-12-04	2020-08-29	2	64	1	4	1	1	2	2	1	/	2	0	0	0	0	0	0	0	0	0	1	2021-07-05
C606145	0	18.6842	2020-03-24		2	64	1	3	0	1	2	0	0	/	3	0	0	0	0	0	0	0	0	0	1	2021-10-13
C676085	1	10	2019-08-12	2020-06-11	1	74	2	4	0	1	1	2	0	0	2	0	0	0	0	0	0	0	0	0	1	2020-06-10
C805341	1	5.55921	2020-07-09	2020-12-25	2	61	1	4	1	1	2	2	0	/	3	0	0	0	0	0	0	0	0	0	1	2021-05-10
C822941	0	12.5	2020-11-11		1	61	2	4	0	1	1	2	0	/	3	0	0	0	0	0	0	0	1	1	0	2021-11-26
C855968	1	12.8289	2019-04-02	2020-04-26	1	67	2	3	0	1	1	2	0	0.6	2	0	0	0	0	0	0	0	1	1	1	2020-11-23
C871404	1	2.00658	2019-11-19	2020-01-19	2	84	1	4	1	1	2	1	0	/	4	0	0	0	0	0	1	1	0	0	2	2020-01-22
C881833	1	2.76316	2020-04-23	2020-07-16	1	58	1	4	1	1	3	1	0	/	3	0	0	0	0	0	0	0	1	0	1	2021-01-08
C913708	1	8.09211	2019-10-29	2020-07-01	1	57	1	4	0	1	2	2	1	/	3	0	0	0	0	0	0	0	0	0	0	2020-10-26
C917994	1	5.59211	2020-05-20	2020-11-06	1	71	2	4	0	1	1	0	0	0.95	2	2	0	0	0	0	0	2	1	1	0	2021-01-15
C946380	1	5.19737	2019-04-19	2019-09-24	1	76	2	4	0	1	2	0	0	/	3	0	0	0	0	0	0	0	1	0	1	2020-04-21
C951940	1	1.80921	2020-08-18	2020-10-12	2	48	1	4	1	1	3	1	0	/	4	0	0	0	0	0	0	0	0	0	1	2020-10-09
C957524	1	3.05921	2019-06-19	2019-09-20	1	60	1	4	1	1	1	2	0	/	3	0	0	0	0	0	0	0	0	0	0	2019-09-26
C960238	0	23.3224	2019-09-17		1	70	2	3	0	1	1	2	0	/	3	0	0	0	0	0	0	0	1	0	0	2021-08-26
C960312	1	2.53289	2019-09-25	2019-12-11	1	74	2	4	0	1	1	0	0	0.01	4	0	0	0	0	0	1	1	1	0	1	2020-01-17
C964707	1	10.5592	2020-08-20	2021-07-07	1	58	1	4	0	1	1	2	1	0.01	2	0	0	0	0	0	0	0	0	0	1	2021-11-24
C965795	1	5	2020-12-02	2021-05-03	1	66	1	4	0	1	1	2	0	/	2	4	0	0	0	0	0	4	1	1	0	2021-05-03
W222115	1	5.52632	2020-02-04	2020-07-21	1	72	2	4	0	1	2	0	1	0.2	3	4	0	0	0	0	0	4	0	0	2	2020-07-21
W229488	1	6.01974	2019-07-11	2020-01-10	1	58	1	4	0	1	1	2	0	0.55	2	0	0	0	0	0	0	0	1	1	0	2020-01-22
W265424	1	41.0197	2017-01-15	2020-06-15	2	60	1	4	0	1	2	0	1	0	2	0	0	0	0	0	0	0	0	0	1	2020-09-25
W266051	0	22.5329	2019-12-27		1	71	2	4	0	1	1	2	0	/	3	0	0	0	0	0	0	0	1	0	0	2021-11-11
W266077	1	9.83553	2021-01-27	2021-11-22	1	61	2	3	0	3	1	2	0	/	3	0	0	0	0	0	0	0	1	1	0	2021-11-24
W269673	1	5.36184	2018-07-10	2018-12-20	1	56	1	4	0	4	2	0	0	/	3	0	0	0	0	0	0	0	1	0	4	2019-04-03
W272656	1	1.51316	2019-12-05	2020-01-20	1	51	1	3	0	1	2	1	0	0.05	4	0	0	0	0	0	0	0	0	0	0	2020-11-04
W274196	1	7.53289	2019-05-16	2019-12-31	1	69	1	4	0	3	2	0	0	/	3	0	0	0	0	0	1	1	1	0	0	2021-03-29
W274309	1	20.5592	2019-01-14	2020-09-30	1	72	2	4	0	1	2	0	0	/	3	0	0	0	0	0	0	0	1	1	1	2020-10-13
W274311	1	29.5066	2018-02-11	2020-07-27	1	65	3	4	0	1	1	2	0	/	2	0	0	0	0	0	0	0	1	1	0	2021-07-19
W274319	1	2.03947	2020-11-04	2021-01-05	1	63	1	4	1	2	3	0	1	/	4	0	0	0	0	0	1	1	0	0	1	2021-11-17
W275365	1	6.15132	2019-02-20	2019-08-26	1	65	2	4	0	4	3	0	0	/	2	0	0	0	0	0	0	0	0	0	1	2019-11-06
W275560	1	5.49342	2018-11-29	2019-05-15	1	66	2	4	1	1	2	0	0	/	3	0	0	1	0	0	0	1	1	1	1	2019-09-24
W276012	1	9.63816	2019-08-16	2020-06-04	2	62	1	4	1	1	3	1	0	/	3	0	0	0	0	0	0	0	0	0	2	2021-09-15
W276343	1	23.1579	2019-12-15	2021-11-18	1	65	1	4	0	1	2	0	0	0	2	1	0	0	0	0	0	1	1	0	0	2021-11-29
W277571	1	1.90789	2019-02-21	2019-04-20	1	62	2	4	0	1	2	0	0	/	4	0	0	2	0	0	0	2	1	0	2	2019-05-12
W278260	1	22.4342	2018-07-30	2020-06-11	2	65	1	4	0	4	2	0	0	/	3	0	0	0	0	0	0	0	1	0	1	2021-07-28
W286869	1	3.88158	2020-07-20	2020-11-15	2	56	1	4	0	1	3	2	0	/	2	0	0	0	0	0	0	0	0	0	3	2020-12-30
W287607	1	1.01974	2021-05-29	2021-06-29	2	66	1	4	1	1	3	1	0	/	4	0	0	0	0	0	0	0	0	0	1	2021-08-23
W288388	1	1.80921	2019-07-16	2019-09-09	2	66	2	4	0	1	2	0	0	≥1%	4	0	0	0	0	0	0	0	0	0	0	2020-03-05
W290440	0	8.94737	2021-01-14		2	65	1	3	0	1	4	2	0	/	2	0	0	0	0	0	0	0	0	0	0	2021-10-13
